# Supplementary material for: Targeted Genetic Screen in Amyotrophic Lateral Sclerosis Reveals Novel Genetic Variants with Synergistic Effect on Clinical Phenotype
Source: Front Mol Neurosci. 2017 Nov 9;10:370. doi: 10.3389/fnmol.2017.00370 (PMC5684183; doi:10.3389/fnmol.2017.00370)
Supplement: Supplementary file 1 [file Table1.XLSX]

## Sheet: Sheet1
Supplementary Table 1: Complete list of sequenced genes
Gene	Reason for inclusion in screen
SOD1	Known ALS Gene
FUS	Known ALS Gene
TARDBP	Known ALS Gene
C9ORF72	Known ALS Gene
OPTN	Known ALS Gene
CHMP2B	Known ALS Gene
UBQLN2	Known ALS Gene
UBQLN1	Known ALS Gene
SETX	Known ALS Gene
VAPB	Known ALS Gene
VCP	Known ALS Gene
ATXN2	Known ALS Gene
ANG	Known ALS Gene
SQSTM1	Known ALS Gene
FIG4	Known ALS Gene
DCTN1	Known ALS Gene
KIFAP3	Known ALS Gene
EWSR1	Known ALS Gene
CNTF	Known ALS Gene
ELP3	Known ALS Gene
TAF15	Known ALS Gene
EPHA4	Known ALS Gene
PFN1	Known ALS Gene
ATXN2	Known ALS Gene
NEFH	Known ALS Gene
MATR3	Known ALS Gene
SEPT2	G4C2 binding partner
APEX1	G4C2 binding partner
ATP5B	G4C2 binding partner
CALD1	G4C2 binding partner
CALM1	G4C2 binding partner
CIRBP	G4C2 binding partner
CPSF6	G4C2 binding partner
CSDA	G4C2 binding partner
DNAJC9	G4C2 binding partner
EEF1A1	G4C2 binding partner
EEF1A2	G4C2 binding partner
EEF1B2	G4C2 binding partner
EEF1D	G4C2 binding partner
EEF1G	G4C2 binding partner
EIF4H	G4C2 binding partner
EPB41L3	G4C2 binding partner
EZR	G4C2 binding partner
GLUD1	G4C2 binding partner
GRSF1	G4C2 binding partner
HDGF	G4C2 binding partner
HDGFRP3	G4C2 binding partner
HMGA1	G4C2 binding partner
HMGB1	G4C2 binding partner
HNRNPA0	G4C2 binding partner
HNRNPA1	G4C2 binding partner
HNRNPA2B1	G4C2 binding partner
HNRNPA3	G4C2 binding partner
HNRNPAB	G4C2 binding partner
HNRNPC	G4C2 binding partner
HNRNPD	G4C2 binding partner
HNRNPF	G4C2 binding partner
HNRNPH1	G4C2 binding partner
HNRNPH2	G4C2 binding partner
HNRNPH3	G4C2 binding partner
HNRNPR	G4C2 binding partner
HNRNPU	G4C2 binding partner
HNRNPUL1	G4C2 binding partner
HNRPDL	G4C2 binding partner
HSPA1L	G4C2 binding partner
HSPA5	G4C2 binding partner
HSPA8	G4C2 binding partner
ILF2	G4C2 binding partner
ILF3	G4C2 binding partner
KCTD12	G4C2 binding partner
MARCKS	G4C2 binding partner
MSN	G4C2 binding partner
MYH9	G4C2 binding partner
MYL6	G4C2 binding partner
NACA	G4C2 binding partner
NARS	G4C2 binding partner
NCL	G4C2 binding partner
NPM1	G4C2 binding partner
NUDT21	G4C2 binding partner
PA2G4	G4C2 binding partner
PABPC1	G4C2 binding partner
PPIB	G4C2 binding partner
PSIP1	G4C2 binding partner
PURA	G4C2 binding partner
PURB	G4C2 binding partner
RBM3	G4C2 binding partner
RBMX	G4C2 binding partner
RPL22	G4C2 binding partner
RPL26	G4C2 binding partner
RPLP2	G4C2 binding partner
RPS12	G4C2 binding partner
SARS	G4C2 binding partner
SERBP1	G4C2 binding partner
SFPQ	G4C2 binding partner
SFRS1	G4C2 binding partner
SFRS2	G4C2 binding partner
SFRS3	G4C2 binding partner
SFRS5	G4C2 binding partner
SFRS6	G4C2 binding partner
SFRS7	G4C2 binding partner
SFRS9	G4C2 binding partner
SLC1A3	G4C2 binding partner
SRP14	G4C2 binding partner
SRP9	G4C2 binding partner
SRPK2	G4C2 binding partner
SSB	G4C2 binding partner
SUB1	G4C2 binding partner
SYNCRIP	G4C2 binding partner
SYT1	G4C2 binding partner
THOC4	G4C2 binding partner
TPM1	G4C2 binding partner
TPM2	G4C2 binding partner
TPM3	G4C2 binding partner
TPM4	G4C2 binding partner
TRMT112	G4C2 binding partner
TUBA1B	G4C2 binding partner
TUBB	G4C2 binding partner
U2AF2	G4C2 binding partner
XRCC5	G4C2 binding partner
XRCC6	G4C2 binding partner
YBX1	G4C2 binding partner
YWHAE	G4C2 binding partner
YWHAG	G4C2 binding partner
YWHAH	G4C2 binding partner
AC015631.1	RNA binding protein with prion-like domain
AC021224.2	RNA binding protein with prion-like domain
AC021534.1	RNA binding protein with prion-like domain
AC021593.2	RNA binding protein with prion-like domain
AC027139.2	RNA binding protein with prion-like domain
AC132219.2	RNA binding protein with prion-like domain
CELF1	RNA binding protein with prion-like domain
CELF4	RNA binding protein with prion-like domain
CNOT4	RNA binding protein with prion-like domain
CPEB2	RNA binding protein with prion-like domain
CSTF2	RNA binding protein with prion-like domain
DAZL	RNA binding protein with prion-like domain
EIF3B	RNA binding protein with prion-like domain
G3BP1	RNA binding protein with prion-like domain
G3BP2	RNA binding protein with prion-like domain
HNRNPA1L2	RNA binding protein with prion-like domain
HNRNPCL1	RNA binding protein with prion-like domain
HNRNPL	RNA binding protein with prion-like domain
HNRNPM	RNA binding protein with prion-like domain
HNRPLL	RNA binding protein with prion-like domain
HTATSF1	RNA binding protein with prion-like domain
IGF2BP1	RNA binding protein with prion-like domain
IGF2BP2	RNA binding protein with prion-like domain
IGF2BP3	RNA binding protein with prion-like domain
LARP7	RNA binding protein with prion-like domain
MKI67IP	RNA binding protein with prion-like domain
MSI1	RNA binding protein with prion-like domain
MSI2	RNA binding protein with prion-like domain
MTHFSD	RNA binding protein with prion-like domain
MYEF2	RNA binding protein with prion-like domain
NCBP2	RNA binding protein with prion-like domain
NCBP2L	RNA binding protein with prion-like domain
NOL8	RNA binding protein with prion-like domain
NONO	RNA binding protein with prion-like domain
PABPC1L	RNA binding protein with prion-like domain
PABPC1L2A	RNA binding protein with prion-like domain
PABPC1L2B	RNA binding protein with prion-like domain
PABPC3	RNA binding protein with prion-like domain
PABPC4L	RNA binding protein with prion-like domain
PABPC4	RNA binding protein with prion-like domain
PABPC5	RNA binding protein with prion-like domain
PABPN1	RNA binding protein with prion-like domain
PABPN1L	RNA binding protein with prion-like domain
POLDIP3	RNA binding protein with prion-like domain
PPARGC1A	RNA binding protein with prion-like domain
PPARGC1B	RNA binding protein with prion-like domain
PPIE	RNA binding protein with prion-like domain
PPIL4	RNA binding protein with prion-like domain
PPRC1	RNA binding protein with prion-like domain
PSPC1	RNA binding protein with prion-like domain
PTBP1	RNA binding protein with prion-like domain
PTBP2	RNA binding protein with prion-like domain
PUF60	RNA binding protein with prion-like domain
RALY	RNA binding protein with prion-like domain
RALYL	RNA binding protein with prion-like domain
RAVER1	RNA binding protein with prion-like domain
RAVER2	RNA binding protein with prion-like domain
RBM10	RNA binding protein with prion-like domain
RBM11	RNA binding protein with prion-like domain
RBM12	RNA binding protein with prion-like domain
RBM12B	RNA binding protein with prion-like domain
RBM14	RNA binding protein with prion-like domain
RBM15	RNA binding protein with prion-like domain
RBM15B	RNA binding protein with prion-like domain
RBM16	RNA binding protein with prion-like domain
RBM17	RNA binding protein with prion-like domain
RBM18	RNA binding protein with prion-like domain
RBM19	RNA binding protein with prion-like domain
RBM22	RNA binding protein with prion-like domain
RBM23	RNA binding protein with prion-like domain
RBM24	RNA binding protein with prion-like domain
RBM25	RNA binding protein with prion-like domain
RBM26	RNA binding protein with prion-like domain
RBM27	RNA binding protein with prion-like domain
RBM28	RNA binding protein with prion-like domain
RBM33	RNA binding protein with prion-like domain
RBM34	RNA binding protein with prion-like domain
RBM38	RNA binding protein with prion-like domain
RBM39	RNA binding protein with prion-like domain
RBM4	RNA binding protein with prion-like domain
RBM41	RNA binding protein with prion-like domain
RBM42	RNA binding protein with prion-like domain
RBM44	RNA binding protein with prion-like domain
RBM45	RNA binding protein with prion-like domain
RBM46	RNA binding protein with prion-like domain
RBM47	RNA binding protein with prion-like domain
RBM4B	RNA binding protein with prion-like domain
RBM5	RNA binding protein with prion-like domain
RBM7	RNA binding protein with prion-like domain
RBM8A	RNA binding protein with prion-like domain
RBM9	RNA binding protein with prion-like domain
RBMS1	RNA binding protein with prion-like domain
RBMS2	RNA binding protein with prion-like domain
RBMS2P1	RNA binding protein with prion-like domain
RBMS3	RNA binding protein with prion-like domain
RBMX2	RNA binding protein with prion-like domain
RBMXL1	RNA binding protein with prion-like domain
RBMXL2	RNA binding protein with prion-like domain
RBMXL3	RNA binding protein with prion-like domain
RBMY1A1	RNA binding protein with prion-like domain
RBMY1B	RNA binding protein with prion-like domain
RBMY1D	RNA binding protein with prion-like domain
RBMY1E	RNA binding protein with prion-like domain
RBMY1F	RNA binding protein with prion-like domain
RBMY1J	RNA binding protein with prion-like domain
RBPMS	RNA binding protein with prion-like domain
RBPMS2	RNA binding protein with prion-like domain
RDBP	RNA binding protein with prion-like domain
RNPC3	RNA binding protein with prion-like domain
RNPS1	RNA binding protein with prion-like domain
ROD1	RNA binding protein with prion-like domain
RP11-658F2.1	RNA binding protein with prion-like domain
RRP7A	RNA binding protein with prion-like domain
SAFB	RNA binding protein with prion-like domain
SAFB2	RNA binding protein with prion-like domain
SART3	RNA binding protein with prion-like domain
SETD1A	RNA binding protein with prion-like domain
SETD1B	RNA binding protein with prion-like domain
SF3B4	RNA binding protein with prion-like domain
SFRS11	RNA binding protein with prion-like domain
SFRS12	RNA binding protein with prion-like domain
SFRS13A	RNA binding protein with prion-like domain
SFRS13B	RNA binding protein with prion-like domain
SFRS15	RNA binding protein with prion-like domain
SFRS2B	RNA binding protein with prion-like domain
SFRS4	RNA binding protein with prion-like domain
SLTM	RNA binding protein with prion-like domain
SNRNP35	RNA binding protein with prion-like domain
SNRNP70	RNA binding protein with prion-like domain
SNRPA	RNA binding protein with prion-like domain
SNRPB2	RNA binding protein with prion-like domain
SPEN	RNA binding protein with prion-like domain
SR140	RNA binding protein with prion-like domain
TDRD10	RNA binding protein with prion-like domain
TIA1	RNA binding protein with prion-like domain
TIAL1	RNA binding protein with prion-like domain
TNRC4	RNA binding protein with prion-like domain
TRA2A	RNA binding protein with prion-like domain
TRA2B	RNA binding protein with prion-like domain
TRNAU1AP	RNA binding protein with prion-like domain
TUT1	RNA binding protein with prion-like domain
U2AF1	RNA binding protein with prion-like domain
UHMK1	RNA binding protein with prion-like domain
ZCRB1	RNA binding protein with prion-like domain
ZNF638	RNA binding protein with prion-like domain
ZRSR1	RNA binding protein with prion-like domain
ZRSR2	RNA binding protein with prion-like domain
