# Supplementary material for: Targeted Genetic Screen in Amyotrophic Lateral Sclerosis Reveals Novel Genetic Variants with Synergistic Effect on Clinical Phenotype
Source: Front Mol Neurosci. 2017 Nov 9;10:370. doi: 10.3389/fnmol.2017.00370 (PMC5684183; doi:10.3389/fnmol.2017.00370)
Supplement: Supplementary file 2 [file Table2.XLSX]

## Sheet: Sheet1
Supplementary Table 2: List of rare deleterious variants identified per patient including C9ORF72 genotype and phenotype
Newly Identified Rare Deleterious Variants				C9ORF72 Expansion	Number of mutations	Number of Mutations Including C9ORF72 Expansion	Age of Onset	Disease Duration	Familial / Sporadic
SLC1A3				No	1	1	36	52	Familial
ATP5B				No	1	1	44	107	Sporadic
C9ORF72				Yes	1	2	63	12	Sporadic
DCTN1	MYH9	NOL8	RBM4B	Yes	4	5	62	20	Sporadic
DCTN1				No	1	1	49	49	Sporadic
EEF1G				Yes	1	2	69	22	Familial
EEF1G				No	1	1	44	82	Sporadic
EIF3B				No	1	1	38	19	Familial
ELP3				No	1	1	58	4	Familial
EPB41L3	RBM41			No	2	2	23	116	Sporadic
EWSR1				No	1	1	61	68	Familial
EZR				No	1	1	28	48	Sporadic
GRSF1	RBM12	RBM15		Yes	3	4	67	14	Familial
HNRNPA3				No	1	1	53	165	Familial
HNRNPM				No	1	1	37	81	Sporadic
HNRNPU				Yes	1	2	69	27	Familial
HNRNPUL1				No	1	1	47	183	Familial
HSPA5	PPARGC1B			No	2	2	47	71	Sporadic
ILF3				No	1	1	NA	NA	Familial
MTHFSD	SOD1			No	2	2	46	18	Sporadic
SPEN				No	1	1	32	38	Sporadic
PA2G4				No	1	1	78	13	Familial
PABPC1L	RBMXL3			No	2	2	46	42	Sporadic
PPARGC1B				No	1	1	23	116	Sporadic
PPARGC1B				No	1	1	33	54	Sporadic
RAVER1				No	1	1	43	101	Sporadic
RBM12B				No	1	1	40	55	Sporadic
RBM15B				No	1	1	43	56	Sporadic
RBM45				Yes	1	2	50	40	Sporadic
RBMS2				No	1	1	67	27	Familial
RBMXL2				No	1	1	43	41	Sporadic
SETX				No	1	1	88	4	Familial
SETX				Yes	1	2	67	141	Familial
SLC1A3				Yes	1	2	56	27	Sporadic
SOD1				No	1	1	39	89	Sporadic
SRPK2				No	1	1	59	115	Familial
TRNAU1AP				No	1	1	51	35	Sporadic
UNC13A				No	1	1	43	21	Familial
VCP				No	1	1	49	15	Sporadic
XRCC6				No	1	1	47	51	Sporadic
XRCC6				No	1	1	39	53	Sporadic
ALS2				No	1	1	41	92	Sporadic
				Yes	0	1	58	7	Sporadic
				Yes	0	1	50	42	Familial
				Yes	0	1	50	28	Familial
				Yes	0	1	47	19	Familial
				Yes	0	1	63	43	Familial
